# Supplementary material for: Pan-sarcoma genomic analysis of KMT2A rearrangements reveals distinct subtypes defined by YAP1–KMT2A–YAP1 and VIM–KMT2A fusions
Source: Mod Pathol. 2020 May 27;33(11):2307–17. doi: 10.1038/s41379-020-0582-4 (PMC7581494; doi:10.1038/s41379-020-0582-4)
Supplement: Supplementary file 1 — Supplemental Table 1 [file 41379_2020_582_MOESM1_ESM.xlsx]

## Sheet: Sheet1
Supplemental Table 1A. Genes (exons) in Solid Fusion Assay V2.
TARGETED GENES (EXONS)
ALK (19-22, intron 19)	NRG1 (1-3, 6)	ERG (2-11)	FGR (2)	MYB (7-9, 11-16)	PDGFRB (8-14)	RSPO2 (1, 2)
BRAF (7-12, 15)	NUTM1 (3)	ESR1 (3-6)	INSR (12-22)	NOTCH1 (2, 4, 26-31, internal exon 3-27 deletion)	PIK3CA (2)	RSPO3 (2)
BRD4 (10, 11)	RET (8-13)	ETV1 (3-13)	JAZF1 (2-4)	NOTCH2 (5-7, 26-28)	PKN1 (10-13)	TERT (2)
EGFR (2-7 exon skipping/vIII variant, 7-9, 16, 20, 24, 25)	ROS1 (31-37)	ETV4 (2, 4-10)	MAST1 (7-9, 18-21)	NTRK1 (8,10-13)	PPARG (1-3)	TFE3 (2-8)
EWSR1 (4-14)	AKT3 (1-3)	ETV5 (2, 3, 7-9)	MAST2 (2, 3, 5, 6)	NTRK2 (11-17)	PRKCA (4-6)	TFEB (1,2)
FGFR2 (2, 8-10, 17)	ARHGAP26 (2, 10-12)	ETV6 (1-7)	MET (13, 15)	NTRK3 (13-16)	PRKCB (3)	THADA (28)
MAML2 (2, 3)	AXL (19,20)	FGFR1 (2, 8-10, 17)	MSMB (2-4)	NUMBL (3)	RAF1 (4-7, 9-12)	TMPRSS2 (1-6)
MET (exon 14 skipping)	BRD3 (9-12)	FGFR3 (8-10, 17, intron 17)	MUSK (7-9, 11-14	PDGFRA (7, exon 8 deletion, 10-14)	RELA (3, 4)
Supplemental Table 1B. Genes (exons) in Sarcoma Fusion Assay V1.
TARGETED GENES (EXONS)
EWSR1 (4,5,6,7,8,9,10,11,12,13)	FUS (4,5,6,7,8,9,10,11,14)	SS18 (4,5,6,8,9,10,11)	STAT6 (1,2,3,4,5,6,7,16,17,18,19)	ALK (19, 20, 21, 22)	CAMTA1 (8,9,10)	CCNB3 (2,3,4,5,6)
CIC (19,20)	EPC1 (9,10,11)	FOXO1 (1,2,3)	GLI1 (4,5,6,7)	HMGA2 (1,2,3,4,5)	JAZF1 (2,3,4)	MEAF6 (4,5)
MKL2 (11,12,13)	NCOA2 (11,12,13,14)	NTRK3 (13,14,15,16)	PDGFB (2,3)	PLAG1 (1,2,3,4)	ROS1 (31,32,33,34,35,36,37)	TAF15 (5,6,7)
TCF12(4,5,6)	TFE3 (3,4,5,6)	TFG (4,5,6,7)	USP6 (1,2,3)
Supplemental Table 1C. Genes (exons) in SNAPSHOT-NGS-V2 Assay covered for SNV and indel variant detection.
The SNV and indel gene targets covered by this test are as follows (exons):
ABL1 (4-7)	BRAF (11,15)	CSF1R (7,22)	ERBB4 (3-4,6-9,15,23)	FOXL2 (1)	IDH2 (4)	MAP3K1 (1-20)	MYC (1-3)	PIK3R1 (1-10)	RNF43 (2-10)	SRC (14)	TSC2 (2-42)
AKT1 (3,6)	BRCA1 (2-23)	CTNNB1 (3)	ESR1 (8)	GNA11 (5)	JAK2 (11,13-14,16,19)	MDM2 (2-4,6,8,10)	MYCN (3)	POLE (9-14)	ROS1 (38)	STAG2 (3-34)	TSHR (10)
ALK (21-23,25)	BRCA2 (2-27)	DAXX (1-8)	EZH2 (16)	GNAQ (4-5)	JAK3 (4,13,16)	MEN1 (2-10)	NF1 (1-58)	PTCH1 (1-23)	SDHB (1-8)	STK11 (1-9)	VHL (1-3)
APC (16)	CCNE1 (3-8,10,12)	DDR2 (12-18)	FBXW7 (1-11)	GNAS (6-9)	KDR (6-7,11,19,21,26-27,30)	MET (2,11,14,16,19,21)	NF2 (1-15)	PTEN (1-9)	SMAD2 (7)	SUFU (1-12)
ARID1A (1-20)	CDH1 (1-16)	DDX3X (1-17)	FGFR1 (4,7-8,13,15,17)	H3F3A (2)	KEAP1 (2-6)	MLH1 (12)	NOTCH1 (25-27,34)	PTPN11 (3,13)	SMAD4 (2-12)	TERT (1)
ATM (1-63)	CDK4 (2-7)	EGFR (3,7,15,18-21)	FGFR2 (7,9,12,14)	HNF1A (3-4)	KIT (2,8-11,13-15,17-18)	MPL (10)	NPM1 (11)	RB1 (1-27)	SMARCA4 (3-36)	TP53 (1-11)
ATRX (1-35)	CDKN2A (1-3)	ERBB2 (8,10,19-21,24)	FGFR3 (7-9,14-16,18)	HRAS (2-3)	KRAS (2-5)	MSH6 (1-10)	NRAS (2-5)	RET (10-11,13-16)	SMARCB1 (2,4,5,9)	TP63 (1-14)
AURKA (2,5-8)	CIC (1-20)	ERBB3 (2-3,7-8)	FLT3 (11,14,16,20)	IDH1 (3-4)	MAP2K1 (2,3,6-7)	MSI	PIK3CA (2,5,7-8,10,14,19,21)	RHOA (2-3	SMO (3,5-6,9,11)	TSC1 (3-23)
*The CNV gene targets covered by this test are as follows: ABL1, AKT1, ALK, APC, ARID1A, ATM, ATRX, AURKA, BRAF, BRCA1, BRCA2, CAMTA1, CCNB1, CCND1, CCND2, CCND3, CCNE1, CDK4, CDKN2A, CDK6, CIC, CDH1, CSF1R, DAXX, DDR2, DDX3X, EGFR, ERBB2 (HER-2), ERBB3, ERBB4, FBXW7, FGF19, FGFR1, FGFR2, FGFR3, FLT3, FOXL2, GLI2, GNA11, GNAQ, GNAS, HNF1A, HRAS, IDH1, JAK2, JAK3, KDR, KEAP1, KIT, KRAS, MAP2K1, MA…
Supplemental Table 1D. Genes (exons) in Heme Fusion Assay V2.
TARGETED GENES (EXONS)
ABL1 (1-5)	CBFB (4,5)	JAK2 (6-20)	KMT2A (2-35)	PAX5 (1,4-8)	RARA (2-5)	RUNX1 (2-9)	ABL2 (2-8)	ALK (2,4,6,10,16-23)	BCL11B (2-4)	BCL2 (2-3)	BCL6 (2-3)
BCR (1-3,8,12-16)	BIRC3 (4-7)	BRAF (7-12,15)	CCND1 (5)	CCND3 (2)	CD19 (exon 2 skipping detection)		CD28 (4)	CDK6 (1-4)	CHD1 (1-2)	CHIC2 (1-3)	CIITA (1-2)
CREBBP (2-6)	CRLF2 (1-6)	CSF1R (9-14)	CTLA4 (3)	DEK (2-3)	DUSP22 (1-2)	EBF1 (10-15)	EIF4A1 (2-3)	ERG (7-11)	ETV6 (1-6)	FGFR1 (2-12,17)	FLT3 (14-18,20)
GLIS2 (2-3)	IKZF1 (1-3,7-8)	IKZF2 (3-4)	IKZF3 (2-7)	IL2RB (2)	KAT6A (13-16)	KLF2 (2,3)	LYN (6, 7)	MALT1 (9)	MECOM (1-4)	MEF2D (5-8)	MKL1 (4-6)
MLF1 (2-4)	MLLT10 (2-18)	MLLT4 (2)	MYC (1-2)	MYH11 (7-11,14-16)		NF1 (14,36)	NFKB2 (14-21)	NOTCH1 (24-29,34)	NOTCH2 (26-28)	NOTCH3 (25-27)	NOTCH4 (22-24)
NTRK3 (15)	NUP214 (17-19)	NUP98 (8-17)	P2RY8 (1)	PAG1 (2)	PDCD1LG2 (1-3,5-6)		PDGFRA (9-14)	PDGFRB (8-14)	PICALM (16-19)	PML (2-7)	PRDM16 (1-4)
PTK2B (2-8)	RBM15 (1)	ROS1 (33-36)	RUNX1T1 (2-3)	SEMA6A (1-2)	SETD2 (1-12)	STIL (1-2)	SYK (3-8)	TAL1 (2-4)	TCF3 (11-18)	TFG (2-4)	TP63 (3-5)
TSLP (1)	TYK2 (16-18)	VAV (24-25)	ZCCHC7 (1-4)	ZNF384 (2-7)
