# Supplementary material for: Pan-sarcoma genomic analysis of KMT2A rearrangements reveals distinct subtypes defined by YAP1–KMT2A–YAP1 and VIM–KMT2A fusions
Source: Mod Pathol. 2020 May 27;33(11):2307–17. doi: 10.1038/s41379-020-0582-4 (PMC7581494; doi:10.1038/s41379-020-0582-4)
Supplement: Supplementary file 2 — Supplemental Table 2 [file 41379_2020_582_MOESM2_ESM.xlsx]

## Sheet: Sheet1
Supplemental Table 2. Clinicopathologic and molecular features of two sarcomas with VIM-KMT2A fusion and 16 sarcomas with non-recurrent KMT2A rearrangements.
Patient No.	Gender	Age (years)	Diagnosis	Primary tumor location	Sequenced tumor location	Position of fusion and partner (5' to 3')	Concurrent genomic alterations*	TMB (mut/Mb)	Molecular assay
S1	male	43	Round and spindle cell sarcoma, high grade	left thigh	thoracic spine	VIM exon 4 to KMT2A exon 2	CTNNB1 p.T41A, SMARCB1 p.R377H, ARID1A p.S264*, ARID1A p.Q268*, ATM c.2377-2A>T, CTCF p.C53fs*27	1.6	FoundationOne Heme®
S2	male	46	Round and spindle cell sarcoma, high grade	right thigh	right thigh	VIM exon 4 to KMT2A exon 2	CTNNB1 p.D32G, SMARCB1 p.R374Q, ARID1A p.M923fs*13, BCOR deletion intron 1 - exon 4	0.8	FoundationOne Heme®
S3	female	67	Leiomyosarcoma with heterologous elements	unknown	left chest	MRGPRF exon 2 (NM_145015) to KMT2A exon 2		3.2	FoundationOne Heme®
S4	female	62	Uterus leiomyosarcoma, epithelioid type	uterus	uterus	AHNAK exon 5 (NM_001620) to KMT2A exon 4	ATRX p.S1151fs*2, TP53 p.A347fs*1, homozygous loss of CDKN2A, EZH2, and MEN1	2.4	FoundationOne Heme®
S5	male	68	Giant-cell rich pleomorphic sarcoma, high grade	right leg	right leg	PHLDB1 exon 6 (NM_015157) to KTM2A exon 4	TP53 and RB1 homozygous loss, amplification of C17orf39 and AURKB	0.8	FoundationOne Heme®
S6	male	53	High grade spindle cell sarcoma	right back	right back	GRIK4 exon 5 (NM_014619)to KMT2A exon 11	TP53 and RB1 homozygous loss, amplification of RICTOR and FGF10	3.2	FoundationOne Heme®
S7	female	70	Leiomyosarcoma	unknown	anterior right abdomen	CLIC4 exon 1 (NM_013943) to KMT2A exon 14; KMT2A exon 15 to MYOM3 exon 34 (NM_152372)	TP53 p.P152L, NOTCH2 p.P6fs*27, homozygous loss of DAXX	1.6	FoundationOne Heme®
S8	male	64	High grade pleomorphic sarcoma with areas of liposarcomatous differentiation	left thigh	right chest	INTS4 exon 19 (NM_033547) to KMT2A exon 25	PIK3CA p.H1047R, MLH1 p.R100*, TP53 p.R273H, BCOR p.L7fs*9, BRD4 p.P46fs*47, GATA1 p.P358fs*74, INPP4B p.R250*, MSH3 p.K383fs*32, SH2B3 p.G333fs*40, ATRX p.T1582fs*19, CCNE1 amplification	8.1	FoundationOne Heme®
S9	male	38	Leiomyosarcoma	small intestine	abdomen	DIAPH2 exon 14 (NM_006729) to KMT2A exon 27	RUNX1 p.G69R, TP53 p.R282P, SUZ12 p.G644*, RB1 p.V205fs*9, ATRX homozygous loss	4	FoundationOne Heme®
S10	female	60	Atypical lipomatous tumor/well-differentiated liposarcoma	left axilla (intramuscular)	left axilla (intramuscular)	PPP2R1B exon 15 (NM_002716) to KMT2A exon 31	Amplification of MDM2, FRS2, JUN, and MCL1	1.6	FoundationOne Heme®
S11	female	52	High grade sarcoma	left shoulder	left shoulder	UBE4A exon 1 (NM_004788) to KMT2A exon 34	TP53 p.P151T, BRAF amplification, PTCH1-FLJ43663 truncation	0	FoundationOne Heme®
S12	male	61	Malignant peripheral nerve sheath tumor	left flank	left flank	KMT2A exon 3 to CPT1A exon 15 (NM_001876)	NF1 p.N1112fs*3, EED c.268-23_269del25, CDKN2A homozygous loss, amplification of FGF19, FGF4, CCND1, FGF3, and EMSY	4	FoundationOne Heme®
S13	male	49	Undifferentiated pleomorphic sarcoma	left iliac crest	left iliac crest	KMT2A exon 8 to DOCK10 exon 2 (NM_014689)	CDKN2A homozygous loss, amplification of PDGFRA, KDR, and KIT	3.2	FoundationOne Heme®
S14	female	6	Malignant peripheral nerve sheath tumor	spinal nerve	spinal nerve	KMT2A exon 8 to C2CD3 exon 24 (NM_015531)	RB1 c.2663+1_2663+6delGTAGGA, TBX3 p.A379fs*253, EED homozygous loss, CKS1B amplification	4	FoundationOne Heme®
S15	female	45	Angiosarcoma	unknown	left bicep	KMT2A exon 9 to ELP4 exon 10 (NM_019040)	NF1 p.R2450*, TP53 p.E258K, amplification of CRKL and NRAS	0	FoundationOne Heme®
S16	female	61	Leiomyosarcoma	uterus	lung, right upper lobe	KMT2A exon 15 to AHDC1 exon 2 (NM_001029882)	CDK4 amplification	5.7	FoundationOne Heme®
S17	female	51	High grade endometrial stromal sarcoma**	uterus	uterus	KTM2A exon 20 to TMPRSS13 exon 2 (NM_001077263)	ATRX p.E643*, homozygous loss of CDKN2A and SUZ12	0.8	FoundationOne Heme®
S18	female	13	Osteosarcoma, conventional type	right thigh	right thigh	KMT2A exon 22 to RALGAPA2 exon 2 (NM_020343)	IGF1R amplification	3.2	FoundationOne Heme®
*Variants of undetermined significant not shown
**FoundationOne Heme panel does not contain coverage for YWHAE or FAM22 rearrangements
